# Supplementary material for: Sulfonated Poly(Ether Ether Ketone)/Praseodymium Doped Zinc Ferrite Composites as Promising Polyelectrolyte Membranes for Fuel Cells
Source: Polymers (Basel). 2025 Nov 18;17(22):3058. doi: 10.3390/polym17223058 (PMC12656526; doi:10.3390/polym17223058)
Supplement: Supplementary file 1 [file polymers-17-03058-s001.zip]

Archive with 2 entries (2 files):
- polymers-3930179-supplementary.pdf
- Video_S1_Hygroscopic properties of doped zinc ferrite.avi
